# Supplementary material for: Maturation of type I and type II rat vestibular hair cells in vivo and in vitro
Source: Front Cell Dev Biol. 2024 Jun 4;12:1404894. doi: 10.3389/fcell.2024.1404894 (PMC11183282; doi:10.3389/fcell.2024.1404894)
Supplement: Supplementary file 1 [file Table1.XLSX]

## Sheet: INFO
	Mireia Borrajo, David Sedano, Aïda Palou, Víctor Giménez-Esbrí, Alejandro Barrallo-Gimeno, Jordi Llorens
	Maturation of type I and type II rat vestibular hair cells in vivo and in vitro
	SUPPLEMENTARY TABLES
	This file contains, in table format, the data shown in the figures of the article

## Sheet: Fig. 1
Figure 1
	TOTAL NUMBER OF MYO7A+HC
		MEAN	SEM	N
	Saccule	4384	73.512	3
	Utricle	4827.3	152.39	3
	A/P Crista	2986.7	144.42	6
	Lat. Crista	2394.7	58.925	3
	Altogether, 4 animals were used, 3 females and 1 male.
	Data for each receptor were obtained from 2 females and 1 male

## Sheet: Fig. 2
Figure 2
	TOTAL NUMBER OF HC	Osteopontin+/MYO7A7+			Calretinin+/MYO7A+			Osteo.-/Calre.-/MYO7A+			Osteo.+/Calre.+/MYO7A+
		MEAN	SEM		MEAN	SEM		MEAN	SEM		MEAN	SEM		N
	Saccule	2726.7	47.572		1412	55.018		236.67	48.333		8.6667	3.1798		3
	Utricle	3155.3	36.934		1429.7	51.233		226.33	63.462		16	6.6583		3
	A/P Crista	1990.2	81.615		879.83	59.186		107.17	12.004		9.5	2.1252		6
	Lat. Crista	1614.7	40.753		685.33	21.851		87.333	17.892		7.3333	2.7285		3
	PERCENTAGE
		MEAN	SEM		MEAN	SEM		MEAN	SEM		MEAN	SEM
	Saccule	62.1996	0.563156		32.1873	0.800821		5.41653	1.13695		0.19652	0.0699537
	Utricle	65.4453	1.30662		29.6083	0.125446		4.61708	1.13374		0.329313	0.138911
	A/P Crista	66.7915	1.05379		29.3488	0.931657		3.54378	0.239224		0.315915	0.0673252
	Lat. Crista	67.4313	0.583239		28.6466	1.04421		3.62021	0.660014		0.301966	0.110748
		Altogether, 4 animals were used, 3 females and 1 male.
		Data for each receptor were obtained from 2 females and 1 male

## Sheet: Fig. 3
Figure 3
	Fig. 3A'
	PERCENT NUMBER OF CELLS	Osteo+ CASPR1+ Calre-	Osteo- CASPR1- Calre+	Osteo- CASPR1+ Calre-	Osteo+ CASPR1- Calre-	Osteo- CASPR1+ Calre+	Osteo+ CASPR1+ Calre+
	Mean	68.4316	30.4781	0.345044	0.365687	0.144839	0.234676
	SEM	1.07732	1.14248	0.0564463	0.0967935	0.0140295	0.0262012
	Median	69.9927	29.2072	0.271044	0.254817	0.155898	0.208223
	Minimum	61.7746	27.0238	0.156845	0.129702	0.0626174	0.141343
	Maximum	71.7899	37.374	0.657501	1.13095	0.194553	0.403316
	N	10	10	10	10	10	10
		Data from 10 epithelia from 2 rats, 1 female and 1 male
		From each animal, 5 diferent organs were counted (utricle, saccule, 3 cristae)
	Fig. 3B'
	PERCENT NUMBER OF CELLS	MYO7A+ Osteo- Calre- CASPR1-	MYO7A+ Osteo- Calre- CASPR1+
	Mean	97.2975	2.70246
	SEM	0.400079	0.400079
	Median	97.4745	2.52547
	Minimum	94.7552	1.5625
	Maximum	98.4375	5.24475
	N	8	8
		Data from 3 utricles, 1 saccule, 2 lateral cristae and 2 A/P cristae
		The tissues were from 2 female rats
	Fig 3C'
	NUMBER OF CELLS	MYO7A+ Osteop- Calre-	MYO7A+ Osteo- Calre- SOX2+
	Mean	179.889	173.556
	SEM	18.7864	17.8295
	Median	172	161
	Minimum	128	121
	Maximum	288	274
	N	9	9
		Data from 3 rats, with 1 utricle, 1 saccule and 1 crista per rat
	Fig 3D'
	PERCENT NUMBER OF CELLS	PMCA2+ Osteo+ Calre-	PMCA2+ Osteo- Calre+
	Mean	98.8952	0.753366
	SEM	0.377745	0.133225
	Median	99.4955	0.613406
	Minimum	95.042	0.417827
	Maximum	99.8141	2.42291
	N	14	14
		Data from 3 utricles, 3 saccules, 3 lateral cristae and 6 A/P cristae
		The tissues were from 4 rats, 2 female and 2 male

## Sheet: Fig. 4
Figure 4
Fig. 4E		COUNTS	MYO7A+			Osteopontin+			Calretinin+			Osteo.+/Calre.+
	UTRICLE		MEAN	SEM		MEAN	SEM		MEAN	SEM		MEAN	SEM
		P0	2628.33	192.835		1131.33	93.7343		2463.33	154.018		1075	66.5758
		P1	3023.67	144.456		1342.33	97.1396		2884.67	162.405		1293	98.6526
		P4	4265	169.717		2277	31.0483		3652	151.248		1758	57.5007
		P7	4327.67	117.906		2404.67	58.1674		3173.33	166.032		1537	62.6445
		P10	3948	37.2424		2501	8.88819		2130.67	56.7401		874.667	44.6853
		P14	4475.67	16.5965		2563.33	24.2647		2224	80.075		519.667	40.5805
		P28	4679	207.936		2925.33	177.929		1619.33	76.3966		59.3333	5.17472
Not shown in Fig 4
	SACCULE
		P1	2555	77.3111		1037.67	41.8343		2404	41.328		969	82.0813
		P14	3531	141.078		2118.33	141.564		1464.67	157.167		437	47.69
	LATERAL CRISTA
		P1	1242	35.5528		680.667	37.427		1129.33	30.3388		640.667	37.7065
		P14	1688.33	134.112		1098.33	68.7855		658	86.0717		185.333	21.2786
Fig. 4F		PERCENTAGES	% MYO7A+/Osteo.-/Calre.-			% Osteo.-/Calre.+			% Osteo.+/Calre.-			% Osteo.+/Calre.+
	UTRICLE		MEAN	SEM		MEAN	SEM		MEAN	SEM		MEAN	SEM
		P0	4.03997	1.54298		52.8562	0.731471		2.07855	0.974542		41.0253	1.49244
		P1	3.0561	1.12528		52.6407	1.34711		1.61721	0.717902		42.6859	1.65144
		P4	2.31162	1.35903		44.1845	2.82087		12.0707	1.3951		41.4332	2.80265
		P7	6.6337	0.617638		37.6498	3.0523		20.1337	2.02499		35.5828	1.91322
		P10	4.8068	1.77657		31.8312	1.04274		41.2141	1.3181		22.1479	1.03262
		P14	4.6412	1.11246		38.0811	1.02559		45.6709	1.55841		11.6068	0.877082
		P28	4.18774	0.740351		33.3802	1.40598		61.1512	1.37603		1.28092	0.157508
	SACCULE
		P1	3.187	0.596534		56.08	2.10524		2.62171	1.57799		38.1113	4.02582
		P14	10.9405	7.51975		29.1609	5.89825		47.4533	3.56412		12.4453	1.53862
	LATERAL CRISTA
		P1	5.87521	0.482556		39.3796	1.77467		3.17939	1.23574		51.5658	2.46769
		P14	6.74453	2.57207		27.9924	3.07472		54.2422	2.17331		11.0208	1.09299
		Mean and SEM data from n=3.
		For each point, the 3 tissues were from 3 different rats from at least 2 litters from different progenitors, except at day 10, at which all rats were siblings

## Sheet: Fig. 5
Figure 5
Figure 5E		MYO7A+			Calretinin+			Osteopontin+			Osteo.+/Calre.+
UTRICLE	COUNTS	MEAN	SEM		MEAN	SEM		MEAN	SEM		MEAN	SEM
	DIV10	3004.67	233.46		1695	156.291		1604.67	164.772		770.667	81.7238
	DIV14	3450	100.585		2009.67	326.384		1896.67	130.948		773	285.118
	DIV28	2661.67	336.123		1384.67	99.2847		1260	284.592		107.333	15.6241
Figure 5F		% MYO7A+/Osteo.-/Calre.-			% Osteo.-/Calre.+			% Osteo.+/Calre.-			% Osteo.+/Calre.+
	PERCENTAGES	MEAN	SEM		MEAN	SEM		MEAN	SEM		MEAN	SEM
	DIV10	15.012	6.16867		31.1244	3.53		27.8145	8.60856		26.0492	3.75828
	DIV14	9.17733	2.08224		35.7658	2.15236		32.9881	7.27278		22.0687	7.61948
	DIV28	5.09561	2.16113		48.9036	3.88062		41.8792	6.53074		4.12159	0.620992
		Each point is from n=3 utricles from different animals (9 pups in total)
		Utricules cultured up to DIV10 were obtained in animals from 3 different litters, those to DIV13 were from the same litter, and those at DIV28 were from a different litter.

## Sheet: Fig. 6
Figure 6						NOT SHOWN IN FIG. 6
	Fig.6M		MYO7A+			Osteopontin+			Calretinin+			Osteo.+/Calre.+
	UTRICLE	COUNTS	MEAN	SEM		MEAN	SEM		MEAN	SEM		MEAN	SEM
		Standard conditions	2668.33	84.2622		1384.67	130.646		1129.33	102.53		68.6667	2.02759
		Matrigel 28	883.667	94.4463		276.333	92.2141		386.333	83.4053		8	5.68624
		Rocking 28	740.667	163.732		143.667	51.6796		168.333	35.7087		19.6667	11.6809
		Matrigel 28 + Rocking 28	520.667	203.794		251.667	151.514		355	232.726		160.333	139.941
		Factors 28	226.667	67.3457		35.6667	16.9542		82	31.39		12.6667	6.9602
		Factors 28 + Rocking 28	421.667	33.2282		30.3333	2.66667		77	18.0093		20.6667	2.848
		Factors 28 + Matrigel 28 + Rocking 28	1130.33	113.494		215.667	31.5929		745	69.6587		44.3333	3.92994
		Factors 14 + Matrigel 28 + Rocking 28	310	160.569		81.3333	20.2183		171.667	112.204		55	11.2398
		Factors 14 + Matrigel 14 + Rocking 28	385.667	126.589		166.667	38.4592		283.667	97.8729		114.667	27.5338
	Fig.6N		% MYO7A+/Osteo.-/Calre.-			% Osteo.+/Calre.-			% Osteo.-/Calre.+			% Osteo.+/Calre.+
	UTRICLE	PERCENTAGES	MEAN	SEM		MEAN	SEM		MEAN	SEM		MEAN	SEM
		Standard conditions	8.38333	3.0565		49.4257	5.22795		39.6103	2.88922		2.58067	0.131695
		Matrigel 28	26.0205	1.15377		30.1154	8.85847		43.0422	7.37717		0.821954	0.586952
		Rocking 28	60.3354	0.738583		16.5312	3.28291		20.8373	4.57389		2.29608	0.902963
		Matrigel 28 + Rocking 28	30.3327	24.6018		18.245	8.52853		31.2736	12.0367		20.1487	14.19
		Factors 28	53.4724	2.88666		11.9768	8.0901		29.2442	7.67416		5.30657	2.75924
		Factors 28 + Rocking 28	78.2788	7.50246		2.50968	1.39442		14.3584	6.51768		4.85316	0.334683
		Factors 28 + Matrigel 28 + Rocking 28	18.0352	4.53485		15.9009	4.12854		62.0348	2.32544		4.02909	0.606895
		Factors 14 + Matrigel 28 + Rocking 28	43.8065	7.97831		8.98603	2.30671		21.7262	15.714		25.4813	7.92235
		Factors 14 + Matrigel 14 + Rocking 28	10.5734	6.03662		15.3745	2.88117		40.1084	8.8724		33.9436	6.72918
			Figure 6 M & N
			Mean and SEM data from n=3, each utricle from a different animal.
			Utricles were obtained from 27 individual animals, from 5 different litters from 3 pairs of progenitors.
			Utricles cultured in standard conditions were from 3 different rats from 2 litters from different progenitors
			Utricles cultured in other conditions were from 3 different rats, siblings or not
	Fig.6O		% MYO7A+/Osteo.-/Calre.-			% Osteo.+/Calre.-			% Osteo.-/Calre.+			% Osteo.+/Calre.+
	UTRICLE	PERCENTAGES	MEAN	SEM		MEAN	SEM		MEAN	SEM		MEAN	SEM
		In vivo	4.18774	0.740351		61.1512	1.37603		33.3802	1.40598		1.28092	0.157508
		Standard conditions DIV28	5.096	2.161		41.88	6.531		48.9	3.881		4.122	0.621
		4-day enrichment, DIV28	6.272	1.949		54.68	1.363		32.44	1.459		3.608	1.023
	NOT SHOWN IN FIG. 6		MYO7A+
	UTRICLE	COUNTS	MEAN	SEM
		In vivo	4679	207.936
		Standard condition DIV28	2586	299
		4-day enrichment, DIV28	2601	56.83
			Figure 6 O
			Mean and SEM data from n=3, each utricle from a different animal.
			For each group, the 3 animals were from 2 litters, each litter from different progenitors
